# Supplementary material for: Heat, Brain, and Mental Health: Biological Mechanisms Underlying Climate-Related Psychiatric Outcomes
Source: Biology (Basel). 2026 Jul 16;15(14):1165. doi: 10.3390/biology15141165 (PMC13404331; doi:10.3390/biology15141165)
Supplement: Supplementary file 1 [file biology-15-01165-s001.zip]

Archive with 1 entries (1 files):
- biology-4412554-supplementary.pdf
